# Supplementary material for: The Host Range and Risk Assessment of the Stem-Boring Weevil, Listronotus setosipennis (Coleoptera: Curculionidae) Proposed for the Biological Control of Parthenium hysterophorus (Asteraceae) in Pakistan
Source: Insects. 2021 May 17;12(5):463. doi: 10.3390/insects12050463 (PMC8156606; doi:10.3390/insects12050463)
Supplement: Supplementary file 1 [file insects-12-00463-s001.zip]

Archive with 1 entries (1 files):
- insects-1202888-supplementary.pdf
